# Supplementary material for: Current Oncology Nutrition Care Practice in Southeast Asia: A Scoping Review
Source: Nutrients. 2024 May 9;16(10):1427. doi: 10.3390/nu16101427 (PMC11123819; doi:10.3390/nu16101427)
Supplement: Supplementary file 1 [file nutrients-16-01427-s001.zip]

Archive with 1 entries (1 files):
- nutrients-2971811-supplementary.pdf
